# Supplementary material for: The use of miniaturised Bluetooth Low Energy proximity loggers to study contacts among small rodents in agricultural settings
Source: PLoS One. 2025 Jan 3;20(1):e0312553. doi: 10.1371/journal.pone.0312553 (PMC12140112; doi:10.1371/journal.pone.0312553)
Supplement: S1 Data — (ZIP) [file pone.0312553.s001.zip]

Archive with 3 entries (3 files):
- Battery charge_data.xlsx
- Calibration test_data.xlsx
- Habitat test_data.xlsx
