# Supplementary material for: The use of miniaturised Bluetooth Low Energy proximity loggers to study contacts among small rodents in agricultural settings
Source: PLoS One. 2025 Jan 3;20(1):e0312553. doi: 10.1371/journal.pone.0312553 (PMC12140112; doi:10.1371/journal.pone.0312553)
Supplement: S1 Data — (ZIP) [file pone.0312553.s001.zip › Battery charge_data.xlsx]

## Sheet: Tabelle1
Logger No.	Temperature	ScanInterval	Day 0	Day 1	Day 2	Day 3	Day 4	Day 5	Day 6	Day 7	Day 8	Day 9	Day 10	Day 11	Day 12	Day 13	Day 14
123	20	10s	100	98	92	86	82	74	68	51	45	33	25	25	14	7	4
130	20	10s	93	88	82	76	68	57	51	33	18	14	10	10	6	4	3
126	20	30s	99	96	96	92	83	82	78	74	71	61	51	51	42	43	25
135	20	30s	96	92	88	83	81	78	74	68	64	61	51	42	33	14	14
131	20	60s	100	99	96	96	92	88	86	83	82	81	76	74	71	68	61
133	20	60s	99	98	96	91	88	88	83	82	78	76	74	71	68	64	51
134	20	60s	96	91	91	88	83	82	81	74	74	71	64	68	57	51	42
127	20	10s+H	91	83	81	76	71	61	51	33	33	25	18	10	10	6	4
137	20	10s+H	88	83	78	76	71	64	51	51	33	18	14	10	7	6	4
138	20	10s+H	96	88	83	81	71	64	51	51	42	25	18	18	10	6	4
140	20	30s+H	99	93	92	91	86	83	81	78	76	74	71	61	61	57	42
141	20	30s+H	98	96	92	88	88	83	82	78	76	71	64	61	51	45	33
143	20	30s+H	99	96	92	91	92	82	83	78	74	74	68	61	51	45	33
125	20	60s+H	100	96	99	92	91	91	91	91	82	81	78	78	76	71	68
145	20	60s+H	98	93	92	91	88	86	83	82	78	78	76	74	68	64	51
147	20	60s+H	100	98	99	96	92	91	88	86	86	82	81	78	76	74	68
106	20	Adv.	100	93	93	91	92	86	82	83	81	78	76	78	74	71	64
109	20	Adv.	100	98	96	92	93	91	91	88	88	86	83	82	82	81	78
146	5	10s	98	93	83	81	74	68	51	45	25	25	18	18	10	7	5
148	5	10s	99	93	88	81	78	68	57	57	33	14	14	14	7	5	4
150	5	30s	98	98	92	88	86	83	78	74	71	68	64	51	45	33	18
152	5	30s	100	96	93	91	91	83	81	78	68	64	64	57	45	42	33
155	5	30s	96	93	88	88	83	78	74	74	68	57	51	33	25	20	14
157	5	60s	88	83	82	81	76	74	71	68	64	64	61	45	45	42	18
159	5	60s	86	83	83	82	81	78	74	71	64	61	57	51	42	33	25
161	5	60s	92	91	86	83	82	78	78	71	71	68	64	61	51	45	25
162	5	10s+H	96	96	91	83	81	76	74	68	57	45	25	25	14	10	7
164	5	10s+H	100	96	93	92	83	81	78	71	61	51	42	33	33	25	18
166	5	10s+H	100	93	92	88	81	76	71	64	51	42	33	18	18	10	7
167	5	30s+H	91	88	83	81	78	74	74	64	64	57	51	42	33	33	14
168	5	30s+H	99	98	93	92	88	83	81	82	76	76	71	64	61	61	45
169	5	30s+H	99	98	93	91	88	83	82	81	78	74	71	68	64	61	42
170	5	60s+H	100	98	98	93	92	88	91	86	83	83	81	78	78	74	71
171	5	60s+H	99	99	96	96	92	92	91	83	83	82	81	81	78	76	68
172	5	60s+H	92	91	88	86	82	82	81	78	76	74	71	68	61	51	45
112	5	Adv.	100	98	96	96	92	91	88	83	86	82	82	81	76	76	71
115	5	Adv.	98	96	93	96	92	93	92	92	92	91	88	86	83	82	82
