# Supplementary material for: The use of miniaturised Bluetooth Low Energy proximity loggers to study contacts among small rodents in agricultural settings
Source: PLoS One. 2025 Jan 3;20(1):e0312553. doi: 10.1371/journal.pone.0312553 (PMC12140112; doi:10.1371/journal.pone.0312553)
Supplement: S1 Data — (ZIP) [file pone.0312553.s001.zip › Calibration test_data.xlsx]

## Sheet: Tabelle1
SL_ID	ML_ID	Stable 0/1*	Height position	Distance to SL (m)	mean RSSI (dB)	# Datalogs
22	159	0	Ground	0	-84.4605	76
22	146	0	Ground	6	-79.2927	123
23	126	0	Ground	0	-83.6184	76
23	137	0	Ground	6	-84.0781	64
23	141	0	Ground	6	-85.1333	15
32	167	0	Ground	0	-77.0256	117
33	134	0	Ground	6	-82.3462	78
33	145	0	Ground	0	-72.626	131
33	149	1	Ground	9	-84	6
34	148	0	Ground	0	-78	2
34	162	0	Ground	6	-81	1
35	169	0	Ground	6	-80.25	8
35	170	0	Ground	0	-80.75	8
22	159	0	High	0	-78.2745	51
22	170	1	High	9	-86	6
22	145	1	High	18	-87	1
22	157	1	High	19	-85	9
23	126	0	High	0	-72.4717	53
23	137	0	High	6	-85.8333	6
32	127	0	High	6	-78.5556	9
32	167	0	High	0	-72.9107	56
33	127	1	High	21	-82.5333	30
33	134	0	High	6	-80.7317	41
33	145	0	High	0	-59.6981	53
33	157	0	High	6	-84.4	5
34	127	1	High	11	-77.5385	26
34	148	0	High	0	-68.1296	54
34	162	0	High	6	-78	2
34	167	1	High	9	-79.3	10
35	170	0	High	0	-61.9474	57
22	159	0	Medium	0	-75.1549	71
22	146	0	Medium	6	-84.1765	34
22	152	0	Medium	6	-85.8	10
22	166	1	Medium	9	-85.6	10
22	115	1	Medium	11	-85	1
22	169	1	Medium	11	-86	3
22	141	1	Medium	13	-87	1
23	115	1	Medium	9	-85.4	5
23	137	0	Medium	6	-79.44	75
23	141	0	Medium	6	-83	44
23	148	1	Medium	18	-84.0625	16
23	166	1	Medium	11	-85	8
23	168	1	Medium	11	-82.6667	54
23	170	1	Medium	15	-84.6364	11
32	167	0	Medium	0	-75.1216	74
33	134	0	Medium	6	-79.9118	68
33	145	0	Medium	0	-78.1667	66
33	146	1	Medium	19	-83.375	8
33	157	0	Medium	6	-81.4545	11
33	159	1	Medium	18	-81.7273	22
33	167	1	Medium	15	-83.125	8
34	127	1	Medium	11	-78.5312	32
34	148	0	Medium	0	-74.403	67
34	149	1	Medium	11	-79.7778	9
34	162	0	Medium	6	-75.9259	54
34	166	1	Medium	11	-79.1667	6
35	152	1	Medium	11	-82	1
35	159	1	Medium	9	-80.6667	3
35	169	0	Medium	6	-80.2105	19
35	170	0	Medium	0	-73.3056	72
23	126	0	Medium	0	-76.4384	73
