# Supplementary material for: The use of miniaturised Bluetooth Low Energy proximity loggers to study contacts among small rodents in agricultural settings
Source: PLoS One. 2025 Jan 3;20(1):e0312553. doi: 10.1371/journal.pone.0312553 (PMC12140112; doi:10.1371/journal.pone.0312553)
Supplement: S1 Data — (ZIP) [file pone.0312553.s001.zip › Habitat test_data.xlsx]

## Sheet: Tabelle1
SL_ID	Habitat	ML_ID	Height (m)	Distance to SL (m)	mean RSSI (dB)	# Datalogs
39	Equipment shed	110	1	0	-65.1379	58
39	Equipment shed	272	1	0.5	-80.3333	6
39	Equipment shed	273	1	0.5	-69.8929	56
39	Equipment shed	139	1	1	-75.5577	52
39	Equipment shed	140	1	1	-75	48
39	Equipment shed	111	1	1.5	-73.8814	59
39	Equipment shed	144	1	1.5	-78.1224	49
39	Equipment shed	100	1	2	-76.0667	45
67	Equipment shed	110	1	0	-78.5472	53
67	Equipment shed	139	1	1	-82.1875	16
55	Equipment shed	107	1	0	-78.6	55
55	Equipment shed	110	1	0	-79.6304	46
55	Equipment shed	140	1	1	-83.6667	6
51	Equipment shed	107	1	0	-73.9074	54
51	Equipment shed	110	1	0	-63.08	50
51	Equipment shed	272	1	0.5	-69.4792	48
51	Equipment shed	273	1	0.5	-64.98	50
51	Equipment shed	139	1	1	-73.9535	43
51	Equipment shed	140	1	1	-71.9545	44
51	Equipment shed	111	1	1.5	-72.8723	47
51	Equipment shed	144	1	1.5	-76.5	2
51	Equipment shed	100	1	2	-75.3061	49
31	Equipment shed	107	1	0	-73.0889	45
31	Equipment shed	110	1	0	-77.0727	55
31	Equipment shed	272	1	0.5	-73.2979	47
31	Equipment shed	273	1	0.5	-80.6667	6
31	Equipment shed	139	1	1	-78.2449	49
31	Equipment shed	140	1	1	-80.8261	23
31	Equipment shed	144	1	1.5	-72.1132	53
31	Equipment shed	100	1	2	-81	2
66	Equipment shed	107	1	0	-76.25	4
66	Equipment shed	110	1	0	-70.5	48
39	Equipment shed	107	1.6	0	-72	55
39	Equipment shed	110	1.6	0	-77.0333	60
39	Equipment shed	272	1.6	0.5	-74.0286	35
39	Equipment shed	273	1.6	0.5	-71.2456	57
39	Equipment shed	139	1.6	1	-75.0377	53
39	Equipment shed	140	1.6	1	-76.2979	47
39	Equipment shed	111	1.6	1.5	-80.0263	38
39	Equipment shed	144	1.6	1.5	-78.2979	47
39	Equipment shed	100	1.6	2	-80	1
55	Equipment shed	107	1.6	0	-81.8333	54
55	Equipment shed	272	1.6	0.5	-84	2
55	Equipment shed	273	1.6	0.5	-81.7755	49
51	Equipment shed	107	1.6	0	-73.2759	58
51	Equipment shed	110	1.6	0	-67.5179	56
51	Equipment shed	272	1.6	0.5	-72.9524	42
51	Equipment shed	273	1.6	0.5	-75.0682	44
51	Equipment shed	139	1.6	1	-77.4545	11
51	Equipment shed	140	1.6	1	-76.5926	27
51	Equipment shed	111	1.6	1.5	-78.2222	18
51	Equipment shed	144	1.6	1.5	-72.8649	37
51	Equipment shed	100	1.6	2	-76.1951	41
31	Equipment shed	107	1.6	0	-73.2979	47
31	Equipment shed	110	1.6	0	-80.8182	11
31	Equipment shed	272	1.6	0.5	-71.4286	56
31	Equipment shed	273	1.6	0.5	-73.6545	55
31	Equipment shed	139	1.6	1	-79.2424	33
31	Equipment shed	140	1.6	1	-79.0833	24
31	Equipment shed	111	1.6	1.5	-76.0172	58
31	Equipment shed	144	1.6	1.5	-72.5088	57
66	Equipment shed	107	1.6	0	-72.9123	57
66	Equipment shed	110	1.6	0	-75.8947	19
66	Equipment shed	272	1.6	0.5	-74.9474	38
66	Equipment shed	273	1.6	0.5	-77	1
66	Equipment shed	144	1.6	1.5	-76.5	6
39	Grassland	107	1	0	-81.7358	53
39	Grassland	110	1	0	-77.6207	58
39	Grassland	273	1	0.5	-81.0926	54
39	Grassland	140	1	1	-85	1
67	Grassland	107	1	0	-81.75	80
67	Grassland	110	1	0	-79.2745	102
67	Grassland	272	1	0.5	-79.7308	104
67	Grassland	273	1	0.5	-78	6
67	Grassland	139	1	1	-82.6667	24
55	Grassland	107	1	0	-82.4444	9
55	Grassland	110	1	0	-82.4706	17
55	Grassland	272	1	0.5	-82	1
39	Grassland	107	1.6	0	-81.1852	54
39	Grassland	110	1.6	0	-77.0333	60
39	Grassland	272	1.6	0.5	-76.431	58
39	Grassland	273	1.6	0.5	-75.75	60
39	Grassland	139	1.6	1	-82.8333	42
39	Grassland	140	1.6	1	-76.8333	54
39	Grassland	111	1.6	1.5	-79	1
39	Grassland	144	1.6	1.5	-75.9643	56
39	Grassland	163	1.6	2	-82.3913	46
39	Grassland	100	1.6	2	-78.2931	58
67	Grassland	107	1.6	0	-83.2	10
67	Grassland	272	1.6	0.5	-82.5455	11
67	Grassland	273	1.6	0.5	-82	2
67	Grassland	111	1.6	1.5	-83	1
67	Grassland	144	1.6	1.5	-83	2
55	Grassland	107	1.6	0	-82	1
55	Grassland	110	1.6	0	-79	1
55	Grassland	272	1.6	0.5	-82	2
55	Grassland	273	1.6	0.5	-81.5	2
55	Grassland	144	1.6	2	-85	2
